# Supplementary material for: A hypoxia risk signature for the tumor immune microenvironment evaluation and prognosis prediction in acute myeloid leukemia
Source: Sci Rep. 2021 Jul 19;11:14657. doi: 10.1038/s41598-021-94128-1 (PMC8289869; doi:10.1038/s41598-021-94128-1)
Supplement: Supplementary file 2 — Supplementary Table 2. [file 41598_2021_94128_MOESM2_ESM.xlsx]

## Sheet: Sheet1
Supplementary Table 2
The top 150 genes with higher associated node degrees.
Gene	Nodes
GAPDH	75
VEGFA	60
IL6	58
EGFR	54
JUN	41
HK1	40
LDHA	39
ENO1	38
PGK1	38
ALDOA	37
TPI1	36
GPI	35
FOS	34
GCK	33
PFKL	33
HK2	32
PYGM	30
PFKP	29
PGM1	29
PKLR	29
ENO2	28
GAPDHS	28
GYS1	28
SLC2A1	28
ALDOB	27
ALDOC	27
SERPINE1	27
ENO3	26
TKTL1	25
CAV1	24
CTGF	24
FBP1	24
PGAM2	24
FOXO3	23
CXCR4	22
DCN	22
HMOX1	22
PFKFB3	22
SDC2	22
BGN	21
CDKN1A	21
GBE1	21
GPC3	21
HSPA5	21
PDK1	21
SLC2A3	21
UGP2	21
LOX	20
SDC4	20
ATF3	19
GPC1	19
IGFBP3	19
LDHC	19
ANXA2	17
PCK1	17
PGM2	17
DUSP1	16
PPARGC1A	16
SDC3	16
CDKN1B	15
DDIT3	15
PLAUR	15
TGFB3	15
B3GALT6	14
GPC4	14
NR3C1	14
P4HA1	14
PRKCA	14
IRS2	13
CP	12
GAA	12
NCAN	12
PDGFB	12
PPP1R15A	12
TGM2	12
BCAN	11
ETS1	11
EXT1	11
IGFBP1	11
MIF	11
ANGPTL4	10
ATP7A	10
CCNA2	10
DDIT4	10
GALK1	10
HS3ST1	10
NDST1	10
S100A4	10
VHL	10
NDST2	9
PGF	9
STC2	9
ZFP36	9
ADM	8
AK4	8
COL5A1	8
GRHPR	8
KLF6	8
MT2A	8
NFIL3	8
PPP1R3C	8
TGFBI	8
F3	7
GLRX	7
SIAH2	7
TNFAIP3	7
CDKN1C	6
FOSL2	6
GCNT2	6
MT1E	6
NEDD4L	6
PIM1	6
VLDLR	6
BHLHE40	5
CCNG2	5
CHST3	5
EFNA1	5
MAFF	5
MYH9	5
P4HA2	5
PDK3	5
RORA	5
SCARB1	5
SLC2A5	5
STBD1	5
AKAP12	4
BRS3	4
CA12	4
ERO1L	4
KIF5A	4
MAP3K1	4
NAGK	4
PRDX5	4
PTRF	4
RRAGD	4
STC1	4
TMEM45A	4
ACKR3	3
ADORA2B	3
BCL2	3
BNIP3L	3
EFNA3	3
HEXA	3
IER3	3
KLHL24	3
NDRG1	3
PHKG1	3
PLIN2	3
RBPJ	3
SELENBP1	3
