# Supplementary material for: A hypoxia risk signature for the tumor immune microenvironment evaluation and prognosis prediction in acute myeloid leukemia
Source: Sci Rep. 2021 Jul 19;11:14657. doi: 10.1038/s41598-021-94128-1 (PMC8289869; doi:10.1038/s41598-021-94128-1)
Supplement: Supplementary file 3 — Supplementary Table 3. [file 41598_2021_94128_MOESM3_ESM.xlsx]

## Sheet: Sheet1
Supplementary Table 3. The reported immunosuppressive cytokines.
GeneSymbol	Direction	ImmuneCellType
IL10	negative	Multiple
IL4	negative	Multiple
IL13	negative	Multiple
CTLA4	negative	Multiple
PDCD1	negative	Multiple
PDCD1LG2	negative	Multiple
CD274	negative	Multiple
CD160	negative	Multiple
TNFRSF14	negative	Multiple
BTLA	negative	Multiple
VSIR	negative	Multiple
LAIR1	negative	Multiple
HAVCR1	negative	Multiple
HAVCR2	negative	Multiple
LGALS9	negative	Multiple
TIMD4	negative	Multiple
CD244	negative	Multiple
CD48	negative	Multiple
TIGIT	negative	Multiple
NECTIN3	negative	Multiple
LAG3	negative	Multiple
PDCD1	negative	Multiple
PDCD1LG2	negative	Multiple
CD274	negative	Multiple
CTLA4	negative	Multiple
BTLA	negative	Multiple
VTCN1	negative	Multiple
PDCD1	negative	Multiple
SMC3	negative	Multiple
VTCN1	negative	Multiple
HAVCR2	negative	Multiple
MICA	negative	Multiple
MICB	negative	Multiple
BTLA	negative	Multiple
VSIR	negative	Multiple
LAG3	negative	Multiple
IDO1	negative	Multiple
IDO2	negative	Multiple
ARG1	negative	Multiple
ARG2	negative	Multiple
NOS1	negative	Multiple
NOS2	negative	Multiple
NOS3	negative	Multiple
TGFB1	negative	Multiple
IL10	negative	Multiple
CCL28	negative	Multiple
CXCL12	negative	Multiple
CCL2	negative	Multiple
CXCL8	negative	Multiple
ICAM1	negative	T cell
EZH2	negative	T cell
DNMT1	negative	T cell
VEGFA	negative	T cell
EDNRB	negative	T cell
