# Supplementary material for: A hypoxia risk signature for the tumor immune microenvironment evaluation and prognosis prediction in acute myeloid leukemia
Source: Sci Rep. 2021 Jul 19;11:14657. doi: 10.1038/s41598-021-94128-1 (PMC8289869; doi:10.1038/s41598-021-94128-1)
Supplement: Supplementary file 4 — Supplementary Table 4. [file 41598_2021_94128_MOESM4_ESM.xlsx]

## Sheet: TARGET
Supplementary Table 4
The detail clinical characteristics of AML patients from TARGET database.
id	Gender	Age at diagnosis	WBC at diagnosis	Fab	CR status at end of course 1	Risk stratification	OS (days)	status
TARGET-20-PARCCH	Male	0.9	208.6	M0	CR	Standard	228	Dead
TARGET-20-PANSBH	Male	1.3	11.5	M0	CR	Standard	813	Dead
TARGET-20-PASJGZ	Female	1.8	11.5	M0	CR	Standard	462	Dead
TARGET-20-PASWLN	Female	18.2	32.4	M0	Not in CR	Standard	614	Dead
TARGET-20-PARDDY	Male	1.9	115	M1	Not in CR	Standard	766	Dead
TARGET-20-PANTPW	Female	2.2	152.6	M1	CR	Low	2946	Alive
TARGET-20-PAKERZ	Female	2.8	4.8	M1	Unevaluable	Unknown	397	Dead
TARGET-20-PARUWX	Male	2.9	112.5	M1	CR	High	439	Dead
TARGET-20-PASPGA	Female	3.3	35.8	M1	CR	Low	1729	Dead
TARGET-20-PASBHI	Male	6	49.5	M1	CR	Low	2342	Alive
TARGET-20-PARUNX	Female	6.4	14.9	M1	CR	Standard	2364	Alive
TARGET-20-PASWAJ	Female	9	86.6	M1	CR	Standard	1712	Alive
TARGET-20-PARZUU	Male	9	113	M1	CR	Low	2168	Alive
TARGET-20-PARZWH	Male	11.6	29.5	M1	CR	Low	2151	Alive
TARGET-20-PANDER	Female	11.8	137	M1	CR	Low	3291	Alive
TARGET-20-PAPWIU	Female	12.1	52.2	M1	CR	Low	2829	Alive
TARGET-20-PATELT	Female	12.1	46.7	M1	Not in CR	Standard	1652	Alive
TARGET-20-PARHVK	Female	13.7	24.2	M1	CR	Standard	2516	Alive
TARGET-20-PASGMZ	Female	14.1	1.5	M1	CR	Standard	789	Dead
TARGET-20-PANYSN	Male	17.7	65	M1	CR	Unknown	914	Alive
TARGET-20-PANLJN	Male	17.9	11.8	M1	CR	Low	2133	Alive
TARGET-20-PAEFGR	Female	1.5	51.2	M2	CR	Low	4022	Alive
TARGET-20-PANPLS	Female	1.9	57.6	M2	CR	Unknown	702	Dead
TARGET-20-PARLVL	Male	2.6	178.2	M2	CR	Low	1979	Dead
TARGET-20-PADYIR	Male	3.2	13.1	M2	CR	Unknown	585	Dead
TARGET-20-PASINN	Male	3.6	23.8	M2	CR	Low	843	Dead
TARGET-20-PANNHB	Female	4.1	19.4	M2	CR	Low	436	Dead
TARGET-20-PASHYZ	Female	4.6	30.3	M2	CR	Low	433	Dead
TARGET-20-PARGVC	Male	4.9	58	M2	CR	Low	295	Dead
TARGET-20-PANHYK	Male	6	11.2	M2	CR	Low	1675	Alive
TARGET-20-PAPVDV	Male	6.4	11.4	M2	CR	Low	2688	Alive
TARGET-20-PARIZR	Male	7.4	7.4	M2	CR	Low	2457	Alive
TARGET-20-PARENB	Female	7.6	31.7	M2	Not in CR	Low	314	Alive
TARGET-20-PAPXRJ	Female	7.8	22.9	M2	CR	Standard	1248	Dead
TARGET-20-PANYNR	Male	9.1	46.2	M2	CR	Low	2952	Alive
TARGET-20-PASWPT	Male	9.4	44.2	M2	CR	Low	518	Dead
TARGET-20-PARXNG	Male	10.1	137	M2	CR	Low	2246	Alive
TARGET-20-PANLXM	Female	10.3	11.2	M2	CR	Standard	390	Dead
TARGET-20-PARCZL	Female	10.4	94.8	M2	Not in CR	Low	2695	Alive
TARGET-20-PAMYAS	Male	10.9	5.6	M2	Not in CR	Standard	3263	Alive
TARGET-20-PASXYG	Female	11.2	40.5	M2	Not in CR	Low	570	Dead
TARGET-20-PANLLX	Male	12.5	2.1	M2	CR	Standard	3234	Alive
TARGET-20-PALGKX	Female	12.9	69.2	M2	CR	Low	485	Dead
TARGET-20-PAPWHS	Male	13.3	81.2	M2	CR	Low	2687	Alive
TARGET-20-PASPTM	Female	14	60.6	M2	CR	Low	1900	Alive
TARGET-20-PASGWH	Male	14.4	14.2	M2	CR	Standard	1214	Dead
TARGET-20-PAEFGT	Female	14.9	11.4	M2	CR	High	315	Dead
TARGET-20-PATDHA	Female	15.2	1.6	M2	Not in CR	Low	403	Dead
TARGET-20-PANUTB	Female	15.3	127.8	M2	CR	Low	925	Dead
TARGET-20-PASHBI	Male	15.7	5.6	M2	CR	Low	1335	Alive
TARGET-20-PANLIR	Male	16.1	45.3	M2	CR	Low	3238	Alive
TARGET-20-PAMVKZ	Male	16.3	248	M2	CR	Unknown	693	Dead
TARGET-20-PARVAI	Female	16.7	51.1	M2	CR	Standard	429	Dead
TARGET-20-PARUUB	Female	17.3	31	M2	CR	Low	1882	Alive
TARGET-20-PAKSMZ	Male	17.3	152.7	M2	CR	High	1293	Dead
TARGET-20-PARANT	Male	17.5	5.1	M2	CR	Standard	2509	Alive
TARGET-20-PANTNA	Male	17.6	23.7	M2	CR	Standard	1152	Dead
TARGET-20-PANDIX	Male	18	14.1	M2	CR	Standard	3069	Alive
TARGET-20-PAKIYW	Female	0.4	136	M4	CR	Standard	2965	Alive
TARGET-20-PATIAK	Female	0.6	45.8	M4	CR	Low	1464	Alive
TARGET-20-PANKKE	Male	0.7	125.9	M4	CR	Low	3149	Alive
TARGET-20-PASGZS	Female	1.2	263.1	M4	CR	Standard	278	Dead
TARGET-20-PASIBG	Male	2	55.3	M4	CR	Standard	1094	Dead
TARGET-20-PASMYS	Female	2.1	86.8	M4	CR	Low	1888	Alive
TARGET-20-PARPWL	Male	2.1	134.5	M4	CR	Low	1199	Alive
TARGET-20-PAEDKB	Male	2.2	5.2	M4	CR	Standard	800	Dead
TARGET-20-PASXNR	Female	2.4	165.4	M4	CR	Standard	542	Dead
TARGET-20-PAPXWI	Female	3.9	128.7	M4	CR	Low	880	Alive
TARGET-20-PARYFN	Female	4.4	87.8	M4	CR	Low	2203	Alive
TARGET-20-PANWHP	Female	5.1	77.2	M4	CR	Low	2738	Alive
TARGET-20-PAPAWN	Male	5.9	253.2	M4	CR	Low	2605	Alive
TARGET-20-PABLDZ	Female	6.7	6	M4	CR	High	721	Alive
TARGET-20-PARIMT	Female	7.5	34.9	M4	Not in CR	Low	2476	Alive
TARGET-20-PARMZF	Female	8.7	200.1	M4	CR	Low	2193	Alive
TARGET-20-PASPKE	Female	8.8	11.9	M4	CR	Low	2026	Alive
TARGET-20-PAKTCX	Female	8.9	3.9	M4	CR	Standard	1896	Dead
TARGET-20-PANGCM	Male	8.9	140.9	M4	CR	Low	3055	Alive
TARGET-20-PARXBT	Male	9.3	34.9	M4	Not in CR	Low	2246	Alive
TARGET-20-PASPLU	Male	9.3	446	M4	CR	High	351	Dead
TARGET-20-PANBZH	Male	10.7	170	M4	CR	Low	462	Dead
TARGET-20-PASBBE	Male	10.7	439.2	M4	CR	Low	2244	Alive
TARGET-20-PAPVCN	Male	11.6	62.2	M4	CR	Low	2592	Alive
TARGET-20-PASYJI	Female	12.5	31.1	M4	CR	Low	1780	Alive
TARGET-20-PARBFJ	Male	12.9	46.1	M4	CR	Low	2387	Alive
TARGET-20-PANVGP	Male	13.6	25.7	M4	CR	Low	2688	Alive
TARGET-20-PAEERJ	Female	13.9	71.9	M4	CR	High	373	Dead
TARGET-20-PASWAT	Female	14.1	49.5	M4	CR	Standard	342	Dead
TARGET-20-PASTUH	Female	14.5	33.5	M4	CR	Standard	166	Dead
TARGET-20-PADZCG	Female	14.6	29.3	M4	Not in CR	Standard	536	Dead
TARGET-20-PASCRZ	Male	14.7	203.3	M4	CR	Standard	339	Dead
TARGET-20-PANUUA	Female	14.8	76.6	M4	CR	Low	1767	Dead
TARGET-20-PARJYP	Female	14.9	122.5	M4	Not in CR	Low	1798	Alive
TARGET-20-PAPVZK	Male	16	146	M4	CR	Low	2492	Alive
TARGET-20-PANPTM	Male	16	86.7	M4	CR	Low	3130	Alive
TARGET-20-PARYGA	Male	16.2	59.8	M4	CR	Standard	2406	Alive
TARGET-20-PARCUK	Female	16.4	23.9	M4	CR	Standard	279	Dead
TARGET-20-PARTAL	Female	16.4	70.5	M4	CR	Low	531	Dead
TARGET-20-PANKNB	Male	17.7	81.5	M4	CR	Standard	443	Alive
TARGET-20-PARDMG	Female	17.9	54.8	M4	CR	Low	413	Dead
TARGET-20-PASMHY	Male	19.1	94.5	M4	CR	Low	592	Dead
TARGET-20-PAPWYK	Female	22.6	66.1	M4	CR	Low	199	Dead
TARGET-20-PATJHJ	Female	0.4	519	M5	CR	Standard	607	Dead
TARGET-20-PAKLPD	Female	0.4	194.4	M5	CR	Standard	2707	Alive
TARGET-20-PASBPK	Male	0.4	162.9	M5	Not in CR	Standard	2117	Alive
TARGET-20-PARKCX	Female	0.8	382.5	M5	CR	Standard	2760	Alive
TARGET-20-PAEIKD	Male	0.8	13.2	M5	CR	Standard	3600	Alive
TARGET-20-PASVVS	Male	0.8	169	M5	Not in CR	Standard	1968	Alive
TARGET-20-PAPBEJ	Female	1	60.3	M5	CR	Standard	404	Dead
TARGET-20-PANPKN	Male	1	120.7	M5	CR	Standard	3630	Alive
TARGET-20-PASSSI	Male	1.5	198.8	M5	CR	Standard	712	Dead
TARGET-20-PANGJY	Female	1.6	302	M5	CR	Standard	2983	Alive
TARGET-20-PANZKA	Female	1.7	11.1	M5	CR	Standard	2824	Alive
TARGET-20-PAECCE	Male	2.5	98.3	M5	CR	Unknown	147	Dead
TARGET-20-PASLSD	Female	2.7	59.2	M5	CR	Standard	2126	Alive
TARGET-20-PATDNN	Male	3.5	210.9	M5	CR	Standard	194	Dead
TARGET-20-PANFMG	Male	3.9	65.9	M5	CR	Standard	3253	Alive
TARGET-20-PANLKB	Female	4.6	97.6	M5	CR	Standard	1985	Alive
TARGET-20-PARBRA	Female	7.6	73.6	M5	CR	Standard	1362	Dead
TARGET-20-PASMGW	Male	8.5	23.5	M5	Not in CR	Standard	286	Dead
TARGET-20-PASZLJ	Female	9.7	24.2	M5	CR	Standard	289	Dead
TARGET-20-PANAEV	Male	9.7	37.8	M5	CR	Low	2767	Alive
TARGET-20-PARASV	Male	12.1	26.2	M5	CR	Standard	749	Dead
TARGET-20-PASGGK	Female	12.2	4.2	M5	CR	Standard	2025	Alive
TARGET-20-PARWDZ	Female	13.3	137	M5	CR	Standard	321	Dead
TARGET-20-PAEAKL	Female	14.3	96.1	M5	CR	Standard	163	Dead
TARGET-20-PARJCR	Male	14.7	1.3	M5	CR	Standard	468	Dead
TARGET-20-PANGTF	Female	15.9	30.8	M5	CR	Standard	616	Dead
TARGET-20-PARBIU	Female	16	16.5	M5	CR	Standard	917	Dead
TARGET-20-PASVYL	Male	16.7	43	M5	CR	Standard	286	Dead
TARGET-20-PANGDN	Male	18.1	176.2	M5	CR	Standard	3063	Alive
TARGET-20-PASCGR	Female	18.2	5.2	M5	Not in CR	Standard	702	Dead
TARGET-20-PARXMP	Male	1.5	8.7	M6	CR	Standard	1903	Alive
TARGET-20-PAKIWK	Male	3.4	13.9	M6	CR	Standard	112	Alive
TARGET-20-PASFEW	Female	1.2	18.6	M7	CR	Standard	313	Dead
TARGET-20-PASVYA	Male	1.6	16.4	M7	CR	Standard	630	Dead
TARGET-20-PAKVGI	Female	1.8	11.3	M7	CR	Standard	1229	Dead
TARGET-20-PASCFW	Female	2	19.1	M7	CR	Standard	2205	Alive
TARGET-20-PASTTW	Female	2.1	31.1	M7	CR	Standard	600	Dead
TARGET-20-PASJTM	Male	2.5	18.2	M7	CR	High	1953	Alive
TARGET-20-PAMYGX	Female	3.4	16	M7	CR	Standard	3380	Alive
TARGET-20-PARYVW	Female	1.8	19.4	NOS	Not in CR	Standard	2317	Alive
TARGET-20-PANKFZ	Male	1.9	64.1	NOS	CR	Unknown	3116	Alive
TARGET-20-PASWPD	Male	4	2	NOS	CR	Unknown	689	Dead
TARGET-20-PANLIZ	Male	8.5	6.4	NOS	CR	Low	784	Dead
TARGET-20-PARIHK	Male	10.5	20.2	NOS	CR	High	923	Dead
TARGET-20-PANSJB	Male	11.2	24.3	NOS	CR	High	422	Dead
TARGET-20-PANVGE	Male	14.6	54.8	NOS	CR	Low	2819	Alive
TARGET-20-PANINI	Male	16.8	16.9	NOS	CR	Low	3144	Alive
TARGET-20-PARSHM	Female	1	34.8	Unknown	CR	Low	2450	Alive
TARGET-20-PARAJX	Male	1.7	42	Unknown	CR	Standard	2803	Alive
TARGET-20-PARUTH	Male	9.5	42.5	Unknown	CR	Standard	1412	Dead
TARGET-20-PARPDS	Female	10.3	2.1	Unknown	CR	Standard	836	Dead
TARGET-20-PARSAN	Male	14.8	5.3	Unknown	CR	Standard	870	Dead
TARGET-20-PARUDL	Male	17.7	100.7	Unknown	CR	Low	2411	Alive
TARGET-20-PARFAL	Male	19	11.7	Unknown	CR	Standard	378	Dead
