# Supplementary material for: A hypoxia risk signature for the tumor immune microenvironment evaluation and prognosis prediction in acute myeloid leukemia
Source: Sci Rep. 2021 Jul 19;11:14657. doi: 10.1038/s41598-021-94128-1 (PMC8289869; doi:10.1038/s41598-021-94128-1)
Supplement: Supplementary file 5 — Supplementary Table 5. [file 41598_2021_94128_MOESM5_ESM.xlsx]

## Sheet: GEO
Supplementary Table 5
The detail clinical characteristics of AML patients from GEO database.
Id	Age at diagnosis	Fab	OS (days)	status
GSM923936	83	2	119	dead
GSM923773	83	3v	9	dead
GSM923768	82	3	17	dead
GSM923887	80	4	28	dead
GSM923994	80	4	109	dead
GSM923651	78	0	80	dead
GSM923910	78	1	63	dead
GSM923623	78	4	3242	alive
GSM923923	78	5	8	dead
GSM923622	78	NA	2	dead
GSM923679	77	1	35	dead
GSM923907	77	1	31	dead
GSM923972	77	1	301	dead
GSM923922	77	2	20	dead
GSM923991	77	4	107	dead
GSM923667	76	1	24	dead
GSM923677	76	2	342	dead
GSM923837	76	2	2423	dead
GSM923836	76	6	1104	dead
GSM923896	75	1	52	dead
GSM923911	75	1	97	dead
GSM923930	75	1	15	dead
GSM923611	75	2	317	dead
GSM923745	75	2	225	dead
GSM923948	75	4	42	dead
GSM923605	74	1	128	dead
GSM923838	74	1	244	dead
GSM923698	74	2	72	dead
GSM924012	74	2	619	dead
GSM923980	73	0	366	dead
GSM923988	73	0	28	dead
GSM923688	73	2	215	dead
GSM923864	73	2	261	dead
GSM923983	73	2	2035	dead
GSM923854	73	4	3844	alive
GSM923675	73	6	30	dead
GSM923834	72	1	4	dead
GSM923916	72	1	190	dead
GSM923974	72	1	1674	dead
GSM923601	72	2	29	dead
GSM923609	72	2	493	dead
GSM923669	72	2	152	dead
GSM923870	72	2	292	dead
GSM923996	72	4	20	dead
GSM923998	72	4	206	dead
GSM923900	72	5	3642	alive
GSM923685	71	1	82	dead
GSM923885	71	1	237	dead
GSM923673	71	2	35	dead
GSM923684	71	2	75	dead
GSM923906	71	2	292	alive
GSM923761	71	3	3567	alive
GSM923798	71	4	1422	dead
GSM923935	71	4	1391	dead
GSM923958	71	4	4029	dead
GSM923823	71	5	8	dead
GSM923894	71	6	43	dead
GSM923668	70	1	35	dead
GSM923877	70	1	258	dead
GSM924003	70	1	412	dead
GSM923607	70	2	84	dead
GSM924008	70	2	139	dead
GSM923707	70	4	1493	dead
GSM923739	70	4	138	dead
GSM923610	70	5	1	dead
GSM923828	70	NA	309	dead
GSM923891	69	1	124	dead
GSM923952	69	1	1436	alive
GSM923981	69	1	809	dead
GSM924001	69	1	122	dead
GSM923692	69	2	230	dead
GSM923757	69	2	2831	alive
GSM923881	69	2	100	dead
GSM923921	69	2	489	dead
GSM923951	69	2	194	dead
GSM923636	69	4	519	dead
GSM923695	69	4	104	dead
GSM923793	69	4	14	dead
GSM923997	69	4	47	dead
GSM924016	69	NA	242	dead
GSM923613	68	1	25	dead
GSM923918	68	1	265	dead
GSM923953	68	1	177	dead
GSM923647	68	2	183	dead
GSM923680	68	2	146	dead
GSM923774	68	3	50	dead
GSM923691	68	4	521	dead
GSM923738	68	4	61	alive
GSM923847	68	4	9	dead
GSM923831	68	5	287	dead
GSM923954	68	5	562	dead
GSM923615	68	6	352	dead
GSM924005	67	0	506	dead
GSM923596	67	1	186	dead
GSM923895	67	1	40	dead
GSM923897	67	1	163	dead
GSM923955	67	1	3163	dead
GSM923671	67	2	28	dead
GSM923660	67	4	393	dead
GSM923932	67	4	374	dead
GSM923776	67	3v	15	dead
GSM923604	66	1	232	dead
GSM923645	66	1	20	dead
GSM923710	66	1	430	dead
GSM923733	66	1	329	dead
GSM923995	66	1	2	dead
GSM923630	66	2	434	dead
GSM923649	66	2	22	dead
GSM923666	66	2	19	dead
GSM923700	66	2	363	dead
GSM923939	66	2	695	dead
GSM923943	66	2	305	dead
GSM924009	66	2	323	dead
GSM923603	66	4	746	alive
GSM923632	66	4	493	dead
GSM923807	66	4	3564	alive
GSM923820	66	5	6	dead
GSM923871	66	5	122	dead
GSM923769	66	3v	5	dead
GSM923678	66	NA	194	dead
GSM923706	66	NA	19	dead
GSM923639	65	1	44	dead
GSM923659	65	1	42	dead
GSM923661	65	1	1902	dead
GSM923957	65	1	235	dead
GSM924013	65	1	42	dead
GSM923844	65	2	170	dead
GSM923941	65	2	149	dead
GSM924006	65	2	152	dead
GSM923682	65	4	254	dead
GSM923779	65	4	336	dead
GSM923862	65	5	50	dead
GSM924017	65	NA	231	dead
GSM923716	64	0	763	dead
GSM923724	64	1	225	dead
GSM923704	64	2	568	dead
GSM923708	64	2	463	dead
GSM923846	64	2	770	dead
GSM923973	64	2	97	dead
GSM923616	64	4	294	dead
GSM923629	64	4	425	dead
GSM923643	64	4	272	dead
GSM923989	64	7	113	dead
GSM924004	64	NA	255	dead
GSM924014	64	NA	316	alive
GSM923990	63	0	729	dead
GSM923655	63	1	1075	dead
GSM923746	63	1	76	dead
GSM923840	63	1	19	dead
GSM923944	63	1	683	dead
GSM923975	63	1	35	dead
GSM923608	63	2	43	dead
GSM923634	63	2	68	alive
GSM923652	63	2	1437	alive
GSM923697	63	2	372	dead
GSM923625	63	4	413	dead
GSM923664	63	4	862	dead
GSM923726	63	4	98	dead
GSM923722	63	5	187	dead
GSM923866	63	5	466	dead
GSM923694	63	6	263	dead
GSM923635	63	NA	393	alive
GSM923853	62	0	261	dead
GSM923690	62	2	348	dead
GSM923851	62	2	1426	alive
GSM923873	62	2	37	dead
GSM923888	62	2	125	dead
GSM923725	62	4	215	dead
GSM923784	62	4	1367	dead
GSM923619	61	2	595	dead
GSM923924	61	2	187	dead
GSM923967	61	2	230	dead
GSM924000	61	2	676	dead
GSM923657	61	4	2170	alive
GSM923741	61	4	74	dead
GSM923863	61	4	308	dead
GSM923966	61	4	4474	alive
GSM924002	61	4	840	dead
GSM923637	61	NA	62	dead
GSM923606	60	1	1953	alive
GSM923686	60	1	46	dead
GSM923899	60	1	602	dead
GSM923742	60	2	4083	alive
GSM923892	60	2	257	dead
GSM923909	60	2	794	dead
GSM923956	60	2	646	dead
GSM923626	60	4	3117	alive
GSM923728	60	4	40	dead
GSM923992	60	4	22	dead
GSM923641	60	5	155	alive
GSM923621	60	3v	2706	alive
GSM923696	59	0	239	dead
GSM923658	59	1	46	dead
GSM923940	59	1	33	dead
GSM923964	59	1	5023	alive
GSM923701	59	2	303	dead
GSM923842	59	4	150	dead
GSM923868	59	4	4343	alive
GSM923617	58	2	420	dead
GSM923703	58	2	547	dead
GSM923672	58	4	619	alive
GSM923927	58	4	1954	alive
GSM923937	58	4	22	dead
GSM923833	58	5	61	dead
GSM924011	58	NA	916	dead
GSM923736	57	2	99	dead
GSM923760	57	2	46	dead
GSM923925	57	2	3672	alive
GSM923801	57	4	516	dead
GSM923805	57	4	43	dead
GSM923818	57	4	76	dead
GSM923928	57	4	3161	alive
GSM923811	57	5	4	dead
GSM923962	57	5	149	dead
GSM923963	57	5	2978	dead
GSM923977	57	5	621	dead
GSM923600	56	1	30	dead
GSM923754	56	2	53	dead
GSM923602	56	4	827	dead
GSM923674	56	5	52	dead
GSM923713	56	5	2	dead
GSM923969	56	5	970	dead
GSM923796	55	1	33	dead
GSM923917	55	1	231	dead
GSM923849	55	2	611	dead
GSM923947	55	2	1221	dead
GSM923714	55	4	53	dead
GSM923808	55	5	5	dead
GSM923950	55	5	324	dead
GSM923841	55	6	1549	alive
GSM923839	54	1	77	dead
GSM923650	54	2	3621	alive
GSM923676	54	2	29	dead
GSM923872	54	2	111	dead
GSM923982	54	2	62	dead
GSM923763	54	3	3332	alive
GSM923893	54	4	444	dead
GSM923945	54	4	4502	dead
GSM923717	54	5	296	dead
GSM923809	54	5	650	dead
GSM923978	53	0	51	dead
GSM923913	53	1	873	dead
GSM923735	53	4	1935	dead
GSM923787	53	4	3549	alive
GSM923915	53	4	316	dead
GSM923968	53	4	52	dead
GSM923970	53	4	4588	alive
GSM923816	53	5	269	dead
GSM923824	53	5	418	dead
GSM923832	53	5	307	dead
GSM923903	53	6	177	dead
GSM924007	53	NA	13	dead
GSM923890	52	0	60	dead
GSM923732	52	1	2144	dead
GSM923633	52	2	658	dead
GSM923743	52	2	876	dead
GSM923867	52	2	283	dead
GSM923715	52	4	257	dead
GSM923778	52	4	3265	alive
GSM923683	52	6	118	dead
GSM923598	51	1	123	dead
GSM923744	51	2	27	dead
GSM923748	51	2	1556	alive
GSM923764	51	3	1329	alive
GSM923765	51	3	1161	dead
GSM923766	51	3	23	dead
GSM923770	51	3	2368	alive
GSM923614	50	0	173	dead
GSM923612	50	2	83	dead
GSM923857	50	2	249	dead
GSM923979	50	2	74	dead
GSM923656	50	6	542	alive
GSM923902	49	1	110	dead
GSM923886	49	2	4415	alive
GSM923642	49	4	792	alive
GSM923794	49	4	3649	alive
GSM923869	49	4	62	dead
GSM923934	49	4	2968	alive
GSM923719	49	5	211	alive
GSM923883	49	6	595	dead
GSM923712	48	1	43	dead
GSM923665	48	2	1444	alive
GSM923880	48	4	32	dead
GSM923631	48	5	66	dead
GSM923718	48	5	1966	alive
GSM923720	48	5	192	dead
GSM923815	48	5	4	dead
GSM923681	48	6	184	dead
GSM924015	48	6	706	dead
GSM923825	47	0	22	dead
GSM923905	47	1	417	dead
GSM923986	47	1	289	dead
GSM923855	47	2	626	dead
GSM923919	47	4	2812	alive
GSM923813	47	5	2	dead
GSM923638	47	6	657	dead
GSM923884	47	6	717	dead
GSM923699	46	1	6	dead
GSM923882	46	2	4597	alive
GSM923788	46	4	4	dead
GSM923860	46	4	108	dead
GSM923597	45	1	3537	alive
GSM923901	45	1	240	dead
GSM923850	45	2	252	dead
GSM923819	45	4	3625	alive
GSM923848	45	4	2717	alive
GSM923775	45	3v	3298	alive
GSM923628	44	2	403	dead
GSM923949	44	2	353	dead
GSM923624	44	4	3141	alive
GSM923914	44	4	253	dead
GSM923938	44	4	1222	alive
GSM923861	43	2	121	dead
GSM923961	43	2	3169	alive
GSM923874	43	4	3004	alive
GSM923599	42	1	3395	alive
GSM923709	42	1	3155	alive
GSM923976	42	1	4480	alive
GSM923747	42	2	3926	alive
GSM923753	42	2	3785	alive
GSM923790	42	4	3724	alive
GSM923835	42	4	918	dead
GSM923985	42	5	813	dead
GSM923620	42	3v	892	alive
GSM923987	41	1	299	alive
GSM923705	41	2	4501	alive
GSM923734	41	2	41	dead
GSM923750	41	2	24	dead
GSM923751	41	2	3949	alive
GSM923758	41	2	2717	alive
GSM923648	41	4	47	dead
GSM923783	41	4	764	dead
GSM923814	41	5	50	dead
GSM923912	40	1	34	dead
GSM923875	40	2	209	dead
GSM923767	40	3	4431	alive
GSM923800	40	4	3136	alive
GSM923826	40	5	2990	alive
GSM923904	40	5	259	dead
GSM923959	40	5	4061	alive
GSM923653	40	NA	77	dead
GSM923693	39	2	63	dead
GSM923756	39	2	566	alive
GSM923806	39	2	65	dead
GSM923931	39	2	3989	alive
GSM923785	39	4	1491	dead
GSM923786	39	4	3711	alive
GSM923644	39	5	25	dead
GSM923898	39	5	3852	alive
GSM923960	38	1	4362	alive
GSM923755	38	2	3228	alive
GSM923822	38	4	99	alive
GSM923920	38	4	273	dead
GSM923858	38	5	3696	dead
GSM923618	37	2	3379	alive
GSM923926	37	2	2968	alive
GSM923781	37	4	4179	alive
GSM923797	37	4	4348	alive
GSM923946	37	4	1008	dead
GSM923654	36	2	338	dead
GSM923687	36	2	521	dead
GSM923752	36	2	3425	alive
GSM923792	36	4	3826	alive
GSM923942	36	4	324	dead
GSM923772	36	3v	1637	alive
GSM923627	35	1	33	dead
GSM923812	35	1	345	dead
GSM923795	35	4	1302	alive
GSM923859	34	0	3619	alive
GSM923804	34	4	3098	alive
GSM923711	34	5	422	dead
GSM923856	34	6	3709	alive
GSM923729	33	1	1039	alive
GSM923843	33	2	2432	dead
GSM923782	33	4	4166	alive
GSM923821	33	5	2298	dead
GSM923971	32	1	107	dead
GSM923646	32	2	35	dead
GSM923749	32	2	744	dead
GSM923933	32	2	3024	alive
GSM923771	32	3v	3580	alive
GSM923993	31	5	620	dead
GSM924010	31	NA	303	dead
GSM923730	30	0	298	dead
GSM923999	30	1	70	dead
GSM923845	30	2	88	dead
GSM923810	30	4	358	dead
GSM923830	30	5	2023	alive
GSM923965	29	1	1183	dead
GSM923662	29	2	3267	alive
GSM923740	29	2	4484	alive
GSM923663	29	4	648	dead
GSM923791	29	4	1531	alive
GSM923731	28	1	657	alive
GSM923852	28	1	429	alive
GSM923789	28	4	3936	alive
GSM923889	27	4	322	dead
GSM923721	26	1	2664	alive
GSM923640	26	2	2128	dead
GSM923878	26	2	43	dead
GSM923827	26	5	3648	alive
GSM923777	26	3v	3210	alive
GSM923876	25	1	4214	alive
GSM923984	25	5	507	dead
GSM923817	25	NA	276	dead
GSM923689	24	1	369	dead
GSM923727	24	7	208	dead
GSM923803	22	4	3093	alive
GSM923829	21	1	3252	alive
GSM923762	21	3	1517	dead
GSM923879	20	1	623	dead
GSM923759	20	2	65	dead
GSM923780	20	4	1523	alive
GSM923799	20	4	2862	alive
GSM923908	20	4	340	dead
GSM923865	19	2	4027	alive
GSM923802	18	4	1903	alive
