# Supplementary material for: A hypoxia risk signature for the tumor immune microenvironment evaluation and prognosis prediction in acute myeloid leukemia
Source: Sci Rep. 2021 Jul 19;11:14657. doi: 10.1038/s41598-021-94128-1 (PMC8289869; doi:10.1038/s41598-021-94128-1)
Supplement: Supplementary file 6 — Supplementary Table 6. [file 41598_2021_94128_MOESM6_ESM.xlsx]

## Sheet: TARGET
Supplementary Table 6
The original information of two hypoxia risk groups in TARGET and GEO
id	futime	fustat	ENO3	F3	CCNA2	SLC2A5	riskScore	risk
TARGET-20-PAPXRJ	3.41918	1	2.31533	2.98962	2.80993	3.17464	1.48371	high
TARGET-20-PAKIWK	0.306849	0	2.5569	2.60623	4.77632	3.48095	3.76437	high
TARGET-20-PARCZL	7.38356	0	2.35427	2.07886	2.5239	2.41033	0.575703	low
TARGET-20-PAKERZ	1.08767	1	2.74015	2.00641	3.55175	2.35481	1.11903	high
TARGET-20-PAPAWN	7.13699	0	2.18484	1.88494	2.57561	2.50933	0.483056	low
TARGET-20-PANGJY	8.1726	0	2.5198	2.17734	2.74378	2.35836	0.741345	low
TARGET-20-PARLVL	5.42192	1	2.09756	2.05045	2.84355	1.93797	0.420578	low
TARGET-20-PANYNR	8.08767	0	2.13448	1.86141	2.5969	2.48632	0.456918	low
TARGET-20-PASMHY	1.62192	1	2.18013	2.10517	2.42398	3.20698	0.709062	low
TARGET-20-PASFEW	0.857534	1	3.07688	2.17379	3.37203	1.79991	1.15159	high
TARGET-20-PANGTF	1.68767	1	2.47964	3.26222	3.17239	2.72719	1.84869	high
TARGET-20-PATDHA	1.10411	1	1.98997	1.91023	2.67298	3.24792	0.616793	low
TARGET-20-PASTUH	0.454795	1	2.17373	2.23483	3.71224	3.17936	1.26599	high
TARGET-20-PATDNN	0.531507	1	2.4233	2.651	2.50751	2.86359	1.02537	low
TARGET-20-PARHVK	6.89315	0	2.08876	2.45101	2.3646	3.23134	0.786846	low
TARGET-20-PAEERJ	1.02192	1	2.38371	2.3615	2.8952	3.81531	1.55278	high
TARGET-20-PARXNG	6.15342	0	2.51564	1.86183	3.27095	2.75337	0.927675	low
TARGET-20-PAPVZK	6.8274	0	2.16736	2.10684	2.13299	2.21617	0.391279	low
TARGET-20-PAPWYK	0.545205	1	2.2836	2.17815	2.4707	2.56913	0.605684	low
TARGET-20-PANWHP	7.50137	0	2.05412	2.06487	1.82081	2.09102	0.289656	low
TARGET-20-PAEDKB	2.19178	1	2.44968	2.79977	3.62233	3.19254	2.09292	high
TARGET-20-PARANT	6.87397	0	2.20596	2.06693	2.72204	3.81886	1.06786	low
TARGET-20-PANBZH	1.26575	1	2.24501	2.03013	2.89547	2.49815	0.622635	low
TARGET-20-PARVAI	1.17534	1	2.2268	2.39961	3.92615	3.44722	1.79101	high
TARGET-20-PAECCE	0.40274	1	2.31469	2.88161	3.2886	3.43306	1.91892	high
TARGET-20-PASHBI	3.65753	0	2.09837	1.96053	3.66166	2.98222	0.914589	low
TARGET-20-PARUNX	6.47671	0	2.39506	2.36307	3.19244	3.4308	1.47782	high
TARGET-20-PAKSMZ	3.54247	1	2.46056	2.38563	2.0417	2.00332	0.503461	low
TARGET-20-PASMGW	0.783562	1	2.59354	2.59562	3.08238	3.73701	2.17608	high
TARGET-20-PADZCG	1.46849	1	2.37039	3.47715	3.28579	3.04981	2.32341	high
TARGET-20-PARSHM	6.71233	0	2.44308	1.90394	2.79113	2.20313	0.56819	low
TARGET-20-PASGWH	3.32603	1	2.50214	2.3601	3.75337	2.67421	1.41668	high
TARGET-20-PANKFZ	8.53699	0	2.14653	2.23147	2.37656	2.5608	0.535384	low
TARGET-20-PAEIKD	9.86301	0	2.71925	2.80808	3.15986	2.33554	1.44466	high
TARGET-20-PALGKX	1.32877	1	2.03128	2.33826	2.91099	3.05264	0.811473	low
TARGET-20-PANSBH	2.2274	1	2.40338	2.88692	3.34446	4.1088	2.90633	high
TARGET-20-PARYVW	6.34795	0	2.55766	1.85772	3.4425	1.88147	0.68133	low
TARGET-20-PARENB	0.860274	0	2.1287	1.84622	2.52975	3.36448	0.663338	low
TARGET-20-PASVYA	1.72603	1	2.35268	2.63137	3.67568	2.51159	1.30879	high
TARGET-20-PAPVDV	7.36438	0	2.59289	1.90345	2.51465	3.37601	0.994005	low
TARGET-20-PABLDZ	1.97534	0	2.14871	2.21945	2.47816	2.6465	0.578227	low
TARGET-20-PASWAT	0.936986	1	2.23881	3.14359	3.10492	2.81964	1.4495	high
TARGET-20-PASBPK	5.8	0	1.96667	2.53266	3.50366	2.57471	0.872327	low
TARGET-20-PARFAL	1.03562	1	2.35191	2.08856	3.88034	4.10032	2.22741	high
TARGET-20-PANLLX	8.86027	0	2.3784	2.63162	3.3215	2.7948	1.32113	high
TARGET-20-PAKVGI	3.36712	1	2.64866	2.10814	3.75258	2.11723	1.06727	low
TARGET-20-PAPVCN	7.10137	0	2.04768	3.00826	2.17021	2.38045	0.640322	low
TARGET-20-PAMVKZ	1.89863	1	2.44165	2.11288	2.95566	3.60618	1.31796	high
TARGET-20-PAPWIU	7.75068	0	2.21453	1.83349	1.52517	2.10134	0.258389	low
TARGET-20-PANUUA	4.8411	1	2.17527	1.83994	2.85648	2.28266	0.471422	low
TARGET-20-PARZUU	5.93973	0	2.38343	2.24335	3.12911	3.27275	1.23989	high
TARGET-20-PANNHB	1.19452	1	2.17122	1.91189	2.40978	3.31541	0.6622	low
TARGET-20-PARCUK	0.764384	1	2.76001	2.57094	2.44262	3.49182	1.68394	high
TARGET-20-PARIMT	6.78356	0	2.01446	3.63259	2.26962	2.80954	1.12053	high
TARGET-20-PANHYK	4.58904	0	2.29167	2.03917	2.60183	2.84859	0.679545	low
TARGET-20-PANTNA	3.15616	1	2.80844	1.95524	3.37503	2.64163	1.22387	high
TARGET-20-PARBFJ	6.53973	0	2.73133	2.55296	2.76468	3.24703	1.65627	high
TARGET-20-PASXYG	1.56164	1	1.97104	1.92216	2.08584	2.68367	0.368858	low
TARGET-20-PASWAJ	4.69041	0	2.35005	2.27086	3.16182	3.45973	1.35616	high
TARGET-20-PAPBEJ	1.10685	1	2.91358	1.99751	3.95525	1.83992	1.18503	high
TARGET-20-PATJHJ	1.66301	1	2.84809	2.06538	2.91495	2.97985	1.30441	high
TARGET-20-PAMYGX	9.26027	0	2.62914	1.86094	2.86394	2.0296	0.611956	low
TARGET-20-PAEFGT	0.863014	1	2.46129	2.91744	2.39497	3.33058	1.45661	high
TARGET-20-PARJYP	4.92603	0	1.90267	1.89399	2.54848	2.89464	0.458608	low
TARGET-20-PASGMZ	2.16164	1	2.42235	3.08476	2.90041	3.57077	2.13075	high
TARGET-20-PAMYAS	8.93973	0	1.9785	1.92825	2.55649	3.04888	0.535906	low
TARGET-20-PASWLN	1.68219	1	2.47248	3.10158	2.48379	3.42977	1.76738	high
TARGET-20-PANAEV	7.58082	0	2.37994	2.32309	3.54569	3.44428	1.66043	high
TARGET-20-PATELT	4.52603	0	2.63979	2.40559	2.25289	3.89533	1.56152	high
TARGET-20-PARIHK	2.52877	1	2.2284	2.24615	2.13035	3.64259	0.867344	low
TARGET-20-PANGDN	8.39178	0	2.78865	2.39726	3.60661	3.92714	3.09271	high
TARGET-20-PASHYZ	1.1863	1	2.31147	2.07957	3.23488	3.28246	1.12154	high
TARGET-20-PASXNR	1.48493	1	2.64718	2.20633	4.03929	2.63723	1.61581	high
TARGET-20-PAPXWI	2.41096	0	2.13929	2.03925	1.95144	2.48248	0.387897	low
TARGET-20-PASBBE	6.14795	0	2.30208	1.83349	3.3328	2.25639	0.624256	low
TARGET-20-PANVGP	7.36438	0	2.45304	2.24469	2.26846	3.53423	1.0441	low
TARGET-20-PANGCM	8.36986	0	2.0093	1.83349	1.84583	2.33651	0.278926	low
TARGET-20-PANLIZ	2.14795	1	2.12392	2.09832	3.51043	4.06648	1.5771	high
TARGET-20-PANPTM	8.57534	0	2.19022	1.86151	2.83516	2.61932	0.56081	low
TARGET-20-PAKTCX	5.19452	1	2.60595	2.74397	3.54017	3.22828	2.26342	high
TARGET-20-PANLIR	8.87123	0	2.42086	2.11402	4.11562	2.49869	1.23715	high
TARGET-20-PANDER	9.01644	0	2.10505	1.90982	1.93789	2.95865	0.437221	low
TARGET-20-PASCRZ	0.928767	1	2.53799	2.84338	3.30368	2.49608	1.45604	high
TARGET-20-PANPKN	9.94521	0	2.17293	2.20066	4.06451	2.61764	1.10078	high
TARGET-20-PARKCX	7.56164	0	2.51022	3.09683	3.65263	2.54504	1.932	high
TARGET-20-PARCCH	0.624658	1	2.73258	1.89853	3.54007	1.81518	0.809177	low
TARGET-20-PANLJN	5.84384	0	2.67493	2.59985	2.51675	3.13328	1.39115	high
TARGET-20-PARUUB	5.15616	0	2.64206	2.17192	3.62372	3.68898	2.18557	high
TARGET-20-PASVVS	5.39178	0	2.53652	2.75862	3.50049	3.20415	2.09903	high
TARGET-20-PASMYS	5.1726	0	2.20707	1.86359	2.66643	2.27202	0.451106	low
TARGET-20-PARUWX	1.20274	1	2.2576	2.79892	2.29622	3.12033	1.00761	low
TARGET-20-PASPKE	5.55068	0	1.99518	1.90231	2.15701	2.30596	0.320622	low
TARGET-20-PADYIR	1.60274	1	2.51494	2.25177	2.93769	2.7015	0.978725	low
TARGET-20-PASZLJ	0.791781	1	2.6742	3.26592	3.1456	3.72779	3.43167	high
TARGET-20-PASGZS	0.761644	1	2.56175	2.67186	3.53594	3.01305	1.89379	high
TARGET-20-PARTAL	1.45479	1	2.25255	2.0192	3.42379	2.50815	0.776354	low
TARGET-20-PASLSD	5.82466	0	2.46095	3.07633	2.56448	2.34695	1.07223	low
TARGET-20-PARYFN	6.03562	0	2.31373	2.82744	2.9311	2.84676	1.22039	high
TARGET-20-PARGVC	0.808219	1	2.23957	2.21158	2.06219	2.20554	0.424665	low
TARGET-20-PARIZR	6.73151	0	2.34891	3.70476	2.2508	2.89689	1.57804	high
TARGET-20-PANDIX	8.40822	0	2.36794	2.59891	3.47076	3.18693	1.64472	high
TARGET-20-PASBHI	6.41644	0	1.91343	1.95175	1.96972	2.22916	0.275613	low
TARGET-20-PARYGA	6.59178	0	2.05147	3.24279	3.50415	2.72214	1.48037	high
TARGET-20-PATIAK	4.01096	0	2.29849	1.96156	3.06564	2.60318	0.705011	low
TARGET-20-PANLXM	1.06849	1	2.34301	3.33291	3.8486	2.61165	2.14979	high
TARGET-20-PASVYL	0.783562	1	2.99707	3.0013	3.65662	2.68183	2.89756	high
TARGET-20-PANPLS	1.92329	1	2.3179	2.04179	2.60129	3.4857	0.937824	low
TARGET-20-PANSJB	1.15616	1	2.14176	2.99164	2.39874	3.36499	1.1942	high
TARGET-20-PARXBT	6.15342	0	2.23621	2.09	3.12302	3.11586	0.937773	low
TARGET-20-PASPGA	4.73699	1	2.3729	2.63734	2.44728	2.29254	0.72878	low
TARGET-20-PARDDY	2.09863	1	2.57049	2.24297	3.16769	2.76964	1.15536	high
TARGET-20-PARUDL	6.60548	0	2.33181	2.14113	2.33802	2.17563	0.485605	low
TARGET-20-PAEFGR	11.0192	0	2.15844	2.76511	2.28883	2.57672	0.704908	low
TARGET-20-PASGGK	5.54795	0	2.77806	2.57722	2.85807	3.61353	2.15149	high
TARGET-20-PARMZF	6.00822	0	2.27314	1.89618	2.55415	2.42967	0.498272	low
TARGET-20-PARXMP	5.2137	0	2.5468	1.91815	4.53892	2.12954	1.22826	high
TARGET-20-PARWDZ	0.879452	1	2.62474	3.3416	3.0312	2.36838	1.73057	high
TARGET-20-PANUTB	2.53425	1	2.20074	2.1	2.68228	2.34117	0.531556	low
TARGET-20-PANZKA	7.73699	0	2.36878	1.98507	2.33413	1.99104	0.420216	low
TARGET-20-PANFMG	8.91233	0	2.97777	2.24093	2.40119	2.60889	1.08578	low
TARGET-20-PAKIYW	8.12329	0	2.1173	2.47042	3.0893	2.68489	0.846138	low
TARGET-20-PARPDS	2.29041	1	2.27515	2.47089	3.89565	4.6691	3.39899	high
TARGET-20-PASCGR	1.92329	1	2.44076	2.8791	2.92375	3.65371	2.0271	high
TARGET-20-PASINN	2.30959	1	2.26877	3.20291	3.38024	2.51881	1.49025	high
TARGET-20-PASCFW	6.0411	0	1.94862	1.98909	4.17669	2.10806	0.673677	low
TARGET-20-PANVGE	7.72329	0	2.13726	2.0701	1.77581	3.04764	0.47832	low
TARGET-20-PARDMG	1.13151	1	2.31101	1.99175	2.93138	2.56907	0.674523	low
TARGET-20-PASJGZ	1.26575	1	2.37824	2.65983	3.4806	2.91727	1.51669	high
TARGET-20-PANLKB	5.43836	0	2.76053	2.37129	2.19296	2.16728	0.730738	low
TARGET-20-PASYJI	4.87671	0	2.42335	1.9409	2.64367	2.47384	0.610365	low
TARGET-20-PANKNB	1.2137	0	2.58239	1.98029	2.1722	2.77913	0.675046	low
TARGET-20-PARSAN	2.38356	1	2.58342	2.26737	2.32328	3.54314	1.20586	high
TARGET-20-PARPWL	3.28493	0	2.0829	2.07173	2.72147	2.15417	0.442923	low
TARGET-20-PASIBG	2.99726	1	2.30252	2.57246	3.48858	3.1877	1.54958	high
TARGET-20-PASWPT	1.41918	1	2.18673	2.14255	2.87381	3.85422	1.18588	high
TARGET-20-PARAJX	7.67945	0	2.32152	1.90998	2.48472	2.11051	0.436652	low
TARGET-20-PARBRA	3.73151	1	2.40928	2.68231	2.69476	3.30297	1.36928	high
TARGET-20-PANYSN	2.50411	0	2.43203	2.5265	2.37969	4.3	1.79901	high
TARGET-20-PAKLPD	7.41644	0	2.35232	3.35067	3.01065	2.52217	1.48902	high
TARGET-20-PASPLU	0.961644	1	2.24959	3.56151	3.3896	3.88599	3.41491	high
TARGET-20-PARBIU	2.51233	1	3.02269	2.42962	3.00636	2.58326	1.58027	high
TARGET-20-PASSSI	1.95068	1	2.67731	2.79023	2.79456	2.4099	1.23368	high
TARGET-20-PAPWHS	7.36164	0	2.05766	2.65831	2.74161	2.44536	0.693213	low
TARGET-20-PASWPD	1.88767	1	2.28029	2.17066	2.70911	3.8796	1.22865	high
TARGET-20-PARASV	2.05205	1	2.54978	2.19045	2.64609	2.3445	0.730242	low
TARGET-20-PASTTW	1.64384	1	2.8163	3.78428	3.70625	2.83247	4.22348	high
TARGET-20-PASPTM	5.20548	0	2.58164	1.87435	3.04028	1.88684	0.596264	low
TARGET-20-PAEAKL	0.446575	1	2.80411	2.18172	3.26471	2.57358	1.27908	high
TARGET-20-PANKKE	8.6274	0	2.35528	2.27476	2.73145	2.30921	0.666144	low
TARGET-20-PASJTM	5.35068	0	3.06351	2.80302	3.17931	2.45637	2.02796	high
TARGET-20-PARZWH	5.89315	0	2.23634	1.83349	2.81608	2.02708	0.430345	low
TARGET-20-PARJCR	1.28219	1	2.33002	3.22279	3.04652	4.06163	2.85435	high
TARGET-20-PANTPW	8.07123	0	2.2337	2.02995	2.24689	2.08582	0.389822	low
TARGET-20-PARUTH	3.86849	1	2.42327	1.9816	1.93549	3.22746	0.666246	low
TARGET-20-PANINI	8.6137	0	2.18518	1.83349	1.6575	1.98461	0.252139	low

## Sheet: GEO
id	futime	fustat	ENO3	F3	CCNA2	SLC2A5	riskScore	risk
GSM923596	0.509589	1	1.99407	3.82485	3.12065	3.08273	1.97302	high
GSM923597	9.69041	0	2.3972	2.04858	3.06794	1.58961	0.497492	low
GSM923598	0.336986	1	2.26854	2.18146	3.8876	1.76531	0.732746	low
GSM923599	9.30137	0	2.55433	2.37926	3.15867	2.50148	1.07959	low
GSM923600	0.0821918	1	2.53715	2.09175	2.67846	3.14258	1.00994	low
GSM923601	0.0794521	1	2.21966	2.28601	3.63569	2.52603	0.963002	low
GSM923602	2.26575	1	1.65606	2.66655	2.89692	2.4664	0.542368	low
GSM923603	2.04384	0	2.328	2.36932	3.54488	3.24144	1.48429	high
GSM923604	0.635616	1	1.42341	2.95515	3.37954	3.35172	0.973988	low
GSM923605	0.350685	1	2.45292	2.37239	2.84084	3.29289	1.26328	high
GSM923606	5.35068	0	2.03266	2.49864	3.04825	2.04981	0.585495	low
GSM923607	0.230137	1	2.11551	2.02361	2.74482	2.07528	0.430765	low
GSM923608	0.117808	1	1.98118	2.52929	3.45455	2.7951	0.957798	low
GSM923609	1.35068	1	1.91524	2.01243	4.35536	2.80239	0.990757	low
GSM923610	0.00273973	1	2.16438	2.4486	3.30851	2.76439	0.985901	low
GSM923611	0.868493	1	2.12614	2.6075	2.67737	3.20169	0.990434	low
GSM923612	0.227397	1	2.59651	1.86906	3.61749	3.40819	1.55856	high
GSM923613	0.0684932	1	2.43666	1.96504	3.4511	2.33953	0.816317	low
GSM923614	0.473973	1	2.25883	2.40144	2.80262	2.293	0.67524	low
GSM923615	0.964384	1	2.06747	2.32194	3.47568	2.33218	0.743013	low
GSM923616	0.805479	1	2.41042	2.29252	4.05067	1.91787	1.00284	low
GSM923617	1.15068	1	2.50174	4.11214	2.62601	3.09675	2.86026	high
GSM923618	9.25753	0	2.16748	2.04844	2.84744	3.56784	0.958508	low
GSM923619	1.63014	1	2.3653	2.10754	3.19083	3.80518	1.49395	high
GSM923620	2.44384	0	2.44052	3.93563	4.18785	1.78494	2.52274	high
GSM923621	7.4137	0	2.29703	2.90571	2.95811	1.82556	0.786085	low
GSM923622	0.00547945	1	2.50066	2.5663	2.9715	1.39537	0.630892	low
GSM923623	8.88219	0	2.18679	4.0933	2.85354	2.93074	2.22968	high
GSM923624	8.60548	0	2.27694	1.9263	3.49419	2.70133	0.847894	low
GSM923625	1.13151	1	1.9089	2.2749	2.81327	1.9854	0.412937	low
GSM923626	8.53973	0	2.19974	2.7167	2.80495	2.17317	0.724632	low
GSM923627	0.090411	1	2.36339	2.49498	2.89475	3.86198	1.68029	high
GSM923628	1.10411	1	2.43891	2.19889	2.70784	2.51321	0.74501	low
GSM923629	1.16438	1	1.50934	5.26177	2.76742	2.943	2.38809	high
GSM923630	1.18904	1	2.22634	2.01121	3.99374	2.76954	1.08032	low
GSM923631	0.180822	1	2.36794	3.20066	3.00295	2.48194	1.358	high
GSM923632	1.35068	1	2.08732	3.15271	2.87695	2.71884	1.12041	high
GSM923633	1.80274	1	2.0811	2.18839	3.48368	3.58919	1.26514	high
GSM923634	0.186301	0	1.87891	4.06439	3.28096	2.49829	1.66404	high
GSM923635	1.07671	0	1.79864	2.47724	3.29243	2.8832	0.783863	low
GSM923636	1.42192	1	1.8964	2.47523	3.98385	3.33634	1.39076	high
GSM923637	0.169863	1	2.25135	2.20031	3.62771	3.58992	1.5496	high
GSM923638	1.8	1	2.22049	2.02549	4.54412	1.8577	0.883578	low
GSM923639	0.120548	1	2.34196	3.78688	3.2262	3.18896	2.80622	high
GSM923640	5.83014	1	2.28463	2.16366	3.04117	3.10833	0.978537	low
GSM923641	0.424658	0	2.44393	1.88	3.68617	3.31689	1.36623	high
GSM923642	2.16986	0	2.59019	2.51817	2.86748	3.86971	2.0275	high
GSM923643	0.745205	1	2.45189	2.22914	3.3491	3.08535	1.30216	high
GSM923644	0.0684932	1	2.84019	3.90973	2.87217	1.8235	2.04081	high
GSM923645	0.0547945	1	2.69325	2.00915	3.43616	3.76133	1.99542	high
GSM923646	0.0958904	1	2.55826	2.07701	3.35408	3.19244	1.3748	high
GSM923647	0.50137	1	2.50122	2.69841	3.1816	3.37511	1.87771	high
GSM923648	0.128767	1	2.30921	3.0944	2.41906	3.12484	1.30234	high
GSM923649	0.060274	1	2.17583	2.32217	3.18757	2.7701	0.885738	low
GSM923650	9.92055	0	2.45526	1.94971	3.20103	3.02006	1.02187	low
GSM923651	0.219178	1	2.49431	2.43422	3.21433	3.23779	1.53383	high
GSM923652	3.93699	0	2.26903	2.07333	2.98578	3.33801	1.00145	low
GSM923653	0.210959	1	2.47557	2.43815	3.03044	2.71749	1.0995	high
GSM923654	0.926027	1	2.1603	2.1263	4.26078	2.78833	1.22807	high
GSM923655	2.94521	1	2.62697	2.45688	2.47325	2.90848	1.09335	high
GSM923656	1.48493	0	2.44986	2.12726	4.79453	2.198	1.46138	high
GSM923657	5.94521	0	2.42462	2.42248	3.44843	3.38907	1.70242	high
GSM923658	0.126027	1	2.21566	2.26393	3.3432	4.74411	2.38973	high
GSM923659	0.115068	1	2.2519	2.06506	2.90544	2.6895	0.701249	low
GSM923660	1.07671	1	1.81385	2.19927	2.94129	2.32492	0.453599	low
GSM923661	5.21096	1	2.11159	1.8848	3.49419	2.30205	0.601187	low
GSM923662	8.95068	0	2.28387	2.37044	3.34241	2.57918	0.966227	low
GSM923663	1.77534	1	2.12522	2.84139	3.21801	3.01262	1.28453	high
GSM923664	2.36164	1	2.59591	2.15537	3.40732	2.73616	1.21995	high
GSM923665	3.95616	0	2.33306	2.36525	3.4343	2.94543	1.2365	high
GSM923666	0.0520548	1	2.53529	2.34874	3.59053	2.59358	1.30247	high
GSM923667	0.0657534	1	2.67191	2.07592	3.24017	3.36031	1.55527	high
GSM923668	0.0958904	1	2.08926	3.1798	2.2199	1.97102	0.612491	low
GSM923669	0.416438	1	2.55458	2.69688	3.29191	3.19871	1.88556	high
GSM923671	0.0767123	1	2.54588	3.49457	3.94296	3.54929	4.47048	high
GSM923672	1.69589	0	2.68298	2.31406	3.23677	3.63429	2.03243	high
GSM923673	0.0958904	1	2.88915	3.04088	3.49221	4.13317	5.02575	high
GSM923674	0.142466	1	2.34017	2.08261	2.05966	3.81069	0.911941	low
GSM923675	0.0821918	1	2.80572	1.79428	4.20505	2.41823	1.41234	high
GSM923676	0.0794521	1	2.3758	2.53574	3.27658	2.55707	1.09786	high
GSM923677	0.936986	1	2.46394	2.10754	4.36117	2.919	1.71954	high
GSM923678	0.531507	1	2.35746	2.02687	3.6128	2.37776	0.86192	low
GSM923679	0.0958904	1	2.36452	2.50757	3.49274	3.38259	1.7256	high
GSM923680	0.4	1	2.24886	3.43848	2.33379	2.66811	1.16797	high
GSM923681	0.50411	1	2.52836	2.21499	4.23656	2.9944	1.89201	high
GSM923682	0.69589	1	2.16478	2.26252	4.14046	3.00258	1.39893	high
GSM923683	0.323288	1	2.11759	2.18664	4.63553	2.42712	1.20615	high
GSM923684	0.205479	1	2.67972	2.31915	3.55507	3.58176	2.25863	high
GSM923685	0.224658	1	2.38317	1.99675	3.45779	2.80908	0.995161	low
GSM923686	0.126027	1	2.81571	1.81164	3.29191	3.68805	1.79905	high
GSM923687	1.4274	1	2.06113	2.08799	4.26667	3.25743	1.38772	high
GSM923688	0.589041	1	2.43469	1.93548	3.24541	3.32094	1.16995	high
GSM923689	1.01096	1	2.39418	1.99931	3.26773	1.73366	0.560842	low
GSM923690	0.953425	1	1.88897	2.31064	2.80544	1.77952	0.374969	low
GSM923691	1.4274	1	2.10834	2.24079	4.5686	2.44399	1.20973	high
GSM923692	0.630137	1	2.43389	2.30127	3.29454	3.21892	1.3907	high
GSM923693	0.172603	1	2.48982	2.05326	3.45194	2.91332	1.17209	high
GSM923694	0.720548	1	2.15725	1.67353	4.15016	2.37535	0.751349	low
GSM923695	0.284932	1	2.37292	2.15141	3.46735	3.30752	1.36414	high
GSM923696	0.654795	1	2.46907	2.15275	2.70065	4.04266	1.52395	high
GSM923697	1.01918	1	2.06579	2.11861	2.38665	2.12174	0.385042	low
GSM923698	0.19726	1	2.39521	2.04548	2.68314	2.61392	0.68611	low
GSM923699	0.0164384	1	2.27268	2.67684	3.85376	3.72653	2.39702	high
GSM923700	0.994521	1	2.91844	2.09733	2.56817	4.27656	2.24445	high
GSM923701	0.830137	1	2.03411	2.5385	3.41386	2.62009	0.909899	low
GSM923703	1.49863	1	2.21006	2.39278	3.43633	2.98201	1.15774	high
GSM923704	1.55616	1	2.21946	2.73578	3.5288	2.54861	1.19334	high
GSM923705	12.3315	0	2.52671	2.96996	3.65622	3.3431	2.66175	high
GSM923706	0.0520548	1	2.5415	2.74608	3.48177	3.2975	2.17028	high
GSM923707	4.09041	1	2.35923	2.36547	3.25067	2.61149	1.0013	low
GSM923708	1.26849	1	2.65723	2.82349	3.19848	3.50747	2.44415	high
GSM923709	8.64384	0	2.19426	2.11609	3.822	2.15763	0.779625	low
GSM923710	1.17808	1	2.58409	2.38965	1.86859	2.93616	0.805451	low
GSM923711	1.15616	1	2.38405	2.81818	3.038	2.88948	1.36953	high
GSM923712	0.117808	1	2.35586	2.05557	3.16334	3.2568	1.10066	high
GSM923713	0.00547945	1	2.41953	2.93551	2.64636	2.38788	1.01163	low
GSM923714	0.145205	1	2.66144	2.41229	3.68486	2.89057	1.78446	high
GSM923715	0.70411	1	2.42295	2.54292	2.07905	2.71708	0.756713	low
GSM923716	2.09041	1	2.34558	3.86901	1.97616	5.39307	4.9847	high
GSM923717	0.810959	1	2.11171	2.17465	2.01709	2.29902	0.385134	low
GSM923718	5.3863	0	2.0845	2.46747	2.43179	2.60526	0.605764	low
GSM923719	0.578082	0	2.16846	2.21978	2.88735	2.30818	0.592326	low
GSM923720	0.526027	1	2.47546	2.40485	2.83759	2.42092	0.867684	low
GSM923721	7.29863	0	2.86952	1.96152	2.18691	2.43335	0.719742	low
GSM923722	0.512329	1	2.63571	2.18565	3.70618	2.79691	1.48919	high
GSM923724	0.616438	1	2.9576	3.58448	2.31368	2.21517	1.79472	high
GSM923725	0.589041	1	2.69917	2.05856	2.23723	3.13244	0.938917	low
GSM923726	0.268493	1	2.35986	2.12568	3.08914	2.82222	0.907481	low
GSM923727	0.569863	1	2.34428	2.31982	2.29237	2.65682	0.666217	low
GSM923728	0.109589	1	2.48635	3.08301	2.05746	3.46154	1.50857	high
GSM923729	2.84658	0	2.45675	2.20504	2.42098	2.55414	0.687589	low
GSM923730	0.816438	1	2.62613	1.93372	2.22741	2.54268	0.623684	low
GSM923731	1.8	0	2.39298	2.28263	3.1745	3.47247	1.42886	high
GSM923732	5.87397	1	2.44788	1.90083	2.55762	3.49601	0.951072	low
GSM923733	0.90137	1	2.4692	2.03352	3.06778	2.56378	0.826832	low
GSM923734	0.112329	1	2.48995	2.02023	3.19866	3.27343	1.22955	high
GSM923735	5.30137	1	1.97849	2.21603	2.66846	2.92691	0.620654	low
GSM923736	0.271233	1	2.27839	2.06317	3.45796	2.8548	0.969431	low
GSM923738	0.167123	0	2.43774	2.29078	3.47177	3.2993	1.54865	high
GSM923739	0.378082	1	2.31327	2.4176	2.65423	1.83826	0.540864	low
GSM923740	12.2849	0	2.20133	2.04067	2.09186	3.41534	0.670372	low
GSM923741	0.20274	1	2.41239	1.88013	3.24857	3.79568	1.39546	high
GSM923742	11.1863	0	2.35442	1.96831	3.74758	2.18196	0.802241	low
GSM923743	2.4	1	2.26313	2.11005	3.05837	3.41849	1.08813	high
GSM923744	0.0739726	1	2.0203	2.40651	1.96264	2.8058	0.504674	low
GSM923745	0.616438	1	1.97535	2.71637	2.85617	2.95855	0.893691	low
GSM923746	0.208219	1	2.57454	2.08548	3.4076	3.92348	2.01771	high
GSM923747	10.7562	0	2.4616	1.77268	2.48418	3.63899	0.930151	low
GSM923748	4.26301	0	2.65902	2.03191	2.73621	3.76013	1.47588	high
GSM923749	2.03836	1	2.69259	1.92203	2.19772	2.94769	0.78146	low
GSM923750	0.0657534	1	2.16692	2.09436	2.93722	3.2011	0.857758	low
GSM923751	10.8192	0	2.38902	2.07936	3.62505	4.00034	1.96261	high
GSM923752	9.38356	0	2.23232	2.09162	3.17989	3.75768	1.29536	high
GSM923753	10.3699	0	2.25385	2.23783	2.92608	3.11603	0.952146	low
GSM923754	0.145205	1	2.27682	2.22615	2.28243	2.95195	0.685773	low
GSM923755	8.84384	0	2.38805	2.00876	3.54685	3.263	1.29135	high
GSM923756	1.55068	0	2.06234	2.28122	3.20499	3.34583	1.04373	low
GSM923757	7.75616	0	2.33742	2.41413	3.26085	3.84572	1.81391	high
GSM923758	7.44384	0	2.56268	2.83406	2.88735	3.45028	1.95298	high
GSM923759	0.178082	1	2.30091	2.05734	2.65808	3.32327	0.884673	low
GSM923760	0.126027	1	2.43006	2.10858	2.54733	3.13046	0.881321	low
GSM923761	9.7726	0	2.35134	2.39648	2.64036	1.41318	0.448756	low
GSM923762	4.15616	1	2.31954	2.84061	2.18337	2.12322	0.647313	low
GSM923763	9.12877	0	2.33093	2.58019	2.50204	1.85506	0.568288	low
GSM923764	3.6411	0	2.33541	3.22041	3.09222	1.82695	1.01914	low
GSM923765	3.18082	1	2.07986	2.8531	2.99416	1.69893	0.613031	low
GSM923766	0.0630137	1	1.81525	2.24741	2.99122	2.07744	0.423602	low
GSM923767	12.1397	0	2.73559	3.14711	2.20778	2.69879	1.41851	high
GSM923768	0.0465753	1	2.50133	2.9202	3.37359	3.69919	2.67305	high
GSM923769	0.0136986	1	2.35895	2.8349	2.24093	1.87479	0.606697	low
GSM923770	6.48767	0	2.48917	2.67199	2.38358	1.78975	0.627297	low
GSM923771	9.80822	0	2.40156	2.71944	1.67228	1.58116	0.406751	low
GSM923772	4.48493	0	2.68875	2.64144	3.41557	1.52457	0.974756	low
GSM923773	0.0246575	1	2.53137	3.47556	2.64724	1.94757	1.21184	high
GSM923774	0.136986	1	2.24589	2.55791	2.76803	2.04078	0.637776	low
GSM923775	9.03562	0	2.57741	3.0312	3.15063	2.41418	1.5065	high
GSM923776	0.0410959	1	2.56236	3.02006	1.91954	1.46815	0.573093	low
GSM923777	8.79452	0	2.92327	2.61148	2.33524	1.42404	0.710318	low
GSM923778	8.94521	0	2.53766	2.13828	2.19402	2.41438	0.60368	low
GSM923779	0.920548	1	2.47937	2.10284	2.84322	2.39501	0.729803	low
GSM923780	4.1726	0	2.43537	1.83589	3.19248	2.74729	0.827874	low
GSM923781	11.4493	0	2.33914	2.02647	2.15667	2.5569	0.509519	low
GSM923782	11.4137	0	2.63275	1.95045	2.58835	2.44906	0.701785	low
GSM923783	2.09315	1	2.39651	2.03689	3.0646	2.46108	0.743458	low
GSM923784	3.74521	1	2.67964	1.99542	2.86925	1.92456	0.654647	low
GSM923785	4.08493	1	2.61353	2.08903	3.14927	2.81853	1.11603	high
GSM923786	10.1671	0	2.45411	2.89196	2.25894	2.27888	0.823502	low
GSM923787	9.72329	0	2.6795	2.0609	3.92569	2.91195	1.66301	high
GSM923788	0.0109589	1	2.56779	2.06995	3.50873	2.40049	1.0127	low
GSM923789	10.7836	0	2.50427	1.71525	2.89959	2.40673	0.618898	low
GSM923790	10.2027	0	1.93071	2.39749	2.72522	3.19095	0.764848	low
GSM923791	4.19452	0	2.39842	2.1914	2.45923	2.68985	0.70501	low
GSM923792	10.4822	0	2.24251	2.0286	2.97376	2.60773	0.674968	low
GSM923793	0.0383562	1	2.77612	1.74755	2.30394	1.93028	0.491254	low
GSM923794	9.99726	0	2.42507	1.88542	3.23073	2.25642	0.68026	low
GSM923795	3.56712	0	2.47083	2.03435	2.91709	1.97755	0.591068	low
GSM923796	0.090411	1	2.15774	2.15576	3.13042	1.55929	0.44014	low
GSM923797	11.9123	0	2.51832	1.84683	3.07218	2.25577	0.672634	low
GSM923798	3.89589	1	2.04067	3.25884	2.52852	2.48707	0.889708	low
GSM923799	7.8411	0	2.41879	2.08617	2.50568	2.52983	0.63928	low
GSM923800	8.59178	0	2.53111	2.23609	3.19467	2.98391	1.24706	high
GSM923801	1.4137	1	2.37769	2.03519	2.67296	2.04944	0.513616	low
GSM923802	5.2137	0	2.45451	2.03889	2.69335	2.42277	0.65811	low
GSM923803	8.47397	0	2.26088	2.03641	2.51957	3.47685	0.860182	low
GSM923804	8.48767	0	2.25372	2.27631	2.7601	2.37066	0.639843	low
GSM923805	0.117808	1	2.24863	2.11841	2.21721	2.08804	0.409665	low
GSM923806	0.178082	1	2.51114	2.06881	2.62811	2.61261	0.745541	low
GSM923807	9.76438	0	2.06564	2.68872	2.10263	2.21276	0.489775	low
GSM923808	0.0136986	1	2.5549	2.27898	3.3374	2.21313	0.959986	low
GSM923809	1.78082	1	2.52537	2.4294	1.8744	2.73868	0.717277	low
GSM923810	0.980822	1	2.85631	2.53826	2.36797	3.34373	1.61683	high
GSM923811	0.0109589	1	2.85492	2.55891	2.81975	3.22618	1.85896	high
GSM923812	0.945205	1	2.6971	2.21603	2.32308	4.39781	1.92043	high
GSM923813	0.00547945	1	2.8738	2.22903	3.40029	1.7904	1.01527	low
GSM923814	0.136986	1	2.61125	3.1221	2.88899	3.63017	2.59189	high
GSM923815	0.0109589	1	2.00903	2.14658	3.22809	3.0211	0.80442	low
GSM923816	0.736986	1	2.31206	2.18291	3.23559	2.79648	0.945238	low
GSM923817	0.756164	1	3.01746	2.1656	2.1909	4.13102	2.02004	high
GSM923818	0.208219	1	1.87828	2.34079	2.39963	2.44849	0.438702	low
GSM923819	9.93151	0	2.54941	2.1838	3.00394	2.34385	0.841633	low
GSM923820	0.0164384	1	2.34389	2.62997	2.77766	3.01541	1.1404	high
GSM923821	6.29589	1	2.46542	2.26471	3.54758	3.11814	1.47852	high
GSM923822	0.271233	0	2.59019	2.21964	3.10936	2.98987	1.25512	high
GSM923823	0.0219178	1	2.41015	2.31269	3.79241	3.25257	1.70962	high
GSM923824	1.14521	1	3.18611	1.92997	2.88063	2.73906	1.39928	high
GSM923825	0.060274	1	2.00059	2.27366	2.19825	2.45554	0.431102	low
GSM923826	8.19178	0	2.2414	2.53734	3.12153	3.22464	1.26724	high
GSM923827	9.99452	0	2.98255	2.10448	2.24223	2.64165	0.962205	low
GSM923828	0.846575	1	2.18072	2.14805	3.88383	3.0861	1.24601	high
GSM923829	8.90959	0	2.83862	2.57073	2.14452	4.01839	2.03457	high
GSM923830	5.54247	0	2.58317	2.6107	1.98161	4.23721	1.75602	high
GSM923831	0.786301	1	2.02318	2.48279	2.65329	2.41585	0.582278	low
GSM923832	0.841096	1	2.91424	2.60231	2.10329	3.36114	1.58789	high
GSM923833	0.167123	1	2.9904	2.05748	2.81195	2.92076	1.35806	high
GSM923834	0.0109589	1	2.64144	2.18146	3.00216	2.65891	1.04908	low
GSM923835	2.51507	1	2.83203	2.57622	3.29159	4.07855	3.3369	high
GSM923836	3.02466	1	2.11208	2.43085	4.31171	2.72295	1.38315	high
GSM923837	6.63836	1	2.38196	2.64123	3.02587	3.38259	1.5565	high
GSM923838	0.668493	1	2.67915	2.72903	3.65041	2.97393	2.20987	high
GSM923839	0.210959	1	2.02925	1.96011	2.34011	2.80334	0.463309	low
GSM923840	0.0520548	1	2.83104	1.98351	2.81327	2.79075	1.07939	low
GSM923841	4.24384	0	2.01968	2.18762	2.61683	2.08992	0.417099	low
GSM923842	0.410959	1	2.27429	2.14102	2.86637	3.24489	0.951558	low
GSM923843	6.66301	1	2.48067	2.33204	2.22651	3.27384	0.974165	low
GSM923844	0.465753	1	2.22088	2.1743	2.77488	2.91828	0.766898	low
GSM923845	0.241096	1	2.2767	2.23634	2.541	1.92501	0.472703	low
GSM923846	2.10959	1	2.45847	2.65214	3.19183	3.05854	1.53015	high
GSM923847	0.0246575	1	2.24251	2.09719	3.60252	4.52531	2.23441	high
GSM923848	7.44384	0	2.40395	2.24707	3.11177	2.96276	1.08398	low
GSM923849	1.67397	1	1.96901	1.83348	2.68284	3.34289	0.610406	low
GSM923850	0.690411	1	2.15855	2.49739	2.63202	3.26336	0.966896	low
GSM923851	3.90685	0	2.93501	2.3536	2.36532	2.7631	1.18273	high
GSM923852	1.17534	0	2.50552	1.87305	3.37257	2.29665	0.778455	low
GSM923853	0.715068	1	2.06564	2.18265	3.32826	3.18946	0.968472	low
GSM923854	10.5315	0	2.38794	2.88803	2.41051	2.39781	0.876588	low
GSM923855	1.71507	1	2.39868	2.52044	3.39755	2.70822	1.25098	high
GSM923856	10.1616	0	2.34689	2.09525	3.68005	2.48942	0.961344	low
GSM923857	0.682192	1	2.57813	2.23038	3.164	2.78125	1.15904	high
GSM923858	10.126	1	2.64763	2.06802	3.75055	1.89726	0.939736	low
GSM923859	9.91507	0	2.60651	1.98735	2.7239	1.85787	0.561164	low
GSM923860	0.29589	1	2.67376	2.29104	4.01682	3.01984	2.05185	high
GSM923861	0.331507	1	2.2546	2.69957	2.30119	2.15204	0.604619	low
GSM923862	0.136986	1	2.11679	4.12089	2.26195	3.22814	1.93268	high
GSM923863	0.843836	1	2.2817	1.77486	2.42272	2.43261	0.445371	low
GSM923864	0.715068	1	2.67041	2.08888	2.27419	3.3289	1.0388	low
GSM923865	11.0329	0	2.45439	2.29038	3.12493	2.87453	1.11511	high
GSM923866	1.27671	1	2.02498	2.45595	2.63349	2.51965	0.598469	low
GSM923867	0.775342	1	2.53857	1.84312	3.45038	3.28284	1.29119	high
GSM923868	11.8986	0	2.42804	1.86082	4.10026	3.05878	1.39997	high
GSM923869	0.169863	1	2.55364	2.52888	2.17715	2.90094	0.946783	low
GSM923870	0.8	1	2.39094	2.01008	1.37091	3.86099	0.705375	low
GSM923871	0.334247	1	2.45562	2.0732	3.26571	3.04509	1.13671	high
GSM923872	0.30411	1	2.28777	3.11339	2.16591	2.52151	0.878096	low
GSM923873	0.10137	1	2.62141	2.47171	2.31891	3.52038	1.37411	high
GSM923874	8.23014	0	2.65867	2.45023	2.89198	2.93489	1.34263	high
GSM923875	0.572603	1	2.40243	2.07131	3.00231	3.0805	0.993332	low
GSM923876	11.5452	0	2.60559	1.77738	3.06638	3.38186	1.17703	high
GSM923877	0.706849	1	2.52766	2.65689	2.24164	2.8182	0.982457	low
GSM923878	0.117808	1	2.27215	2.58765	1.74999	1.98179	0.424849	low
GSM923879	1.70685	1	2.42969	2.43682	3.00782	3.20126	1.31732	high
GSM923880	0.0876712	1	2.45087	2.30712	1.83041	3.18991	0.767023	low
GSM923881	0.273973	1	2.02638	2.08705	2.47697	2.86854	0.540551	low
GSM923882	12.5945	0	2.43097	2.11841	2.47001	2.77051	0.725299	low
GSM923883	1.63014	1	1.85697	2.23593	2.98178	3.09832	0.701068	low
GSM923884	1.96438	1	2.01278	2.43559	4.2095	3.21441	1.54734	high
GSM923885	0.649315	1	2.59109	2.03411	2.52805	3.00758	0.901754	low
GSM923886	12.0959	0	2.47083	2.31764	4.15233	2.54013	1.49133	high
GSM923887	0.0767123	1	2.39178	2.68774	2.96753	3.24609	1.47386	high
GSM923888	0.342466	1	2.50496	2.6713	2.99664	3.12756	1.53121	high
GSM923889	0.882192	1	2.44633	2.34888	2.07819	3.28652	0.905573	low
GSM923890	0.164384	1	2.14217	2.8949	2.88158	3.6811	1.60096	high
GSM923891	0.339726	1	2.62743	2.1608	1.57778	2.45271	0.520057	low
GSM923892	0.70411	1	2.41498	2.63275	3.20499	2.63928	1.20655	high
GSM923893	1.21644	1	2.42771	2.51629	3.42004	3.47164	1.84678	high
GSM923894	0.117808	1	2.33976	2.05673	4.04852	2.89861	1.31883	high
GSM923895	0.109589	1	2.3827	2.30204	2.00158	2.39334	0.533754	low
GSM923896	0.142466	1	2.64978	1.92545	2.08419	2.61343	0.617018	low
GSM923897	0.446575	1	2.52509	2.10139	2.16591	3.42562	0.931686	low
GSM923898	10.5534	0	1.92829	2.2223	2.51229	2.67726	0.498958	low
GSM923899	1.64932	1	2.40967	1.98351	3.92167	3.01522	1.34413	high
GSM923900	9.97808	0	2.33702	2.57957	3.35824	2.40138	1.04749	low
GSM923901	0.657534	1	2.42462	2.51617	2.17312	3.18871	0.96872	low
GSM923902	0.30137	1	2.25307	1.8348	3.32225	2.5634	0.690903	low
GSM923903	0.484932	1	2.27682	2.21301	4.01917	3.24588	1.58973	high
GSM923904	0.709589	1	2.52015	2.2475	3.69263	3.43661	1.88657	high
GSM923905	1.14247	1	2.76079	3.01221	2.19698	2.39461	1.15958	high
GSM923906	0.8	0	2.09197	2.67278	2.84084	3.49743	1.22728	high
GSM923907	0.0849315	1	2.08744	2.10958	2.73566	3.67707	0.934802	low
GSM923908	0.931507	1	2.52575	3.05624	2.83296	3.17447	1.84035	high
GSM923909	2.17534	1	2.5114	2.31456	2.42816	3.6574	1.28638	high
GSM923910	0.172603	1	3.23189	1.77738	3.19183	2.61149	1.4275	high
GSM923911	0.265753	1	2.35825	2.50735	2.40826	2.71617	0.805456	low
GSM923912	0.0931507	1	2.1075	3.89269	1.76222	2.04005	0.788578	low
GSM923913	2.39178	1	2.41277	2.69748	2.60896	2.42042	0.882567	low
GSM923914	0.693151	1	2.5871	2.97893	3.49817	3.47449	2.80046	high
GSM923915	0.865753	1	2.45795	2.57451	2.93021	2.94567	1.2488	high
GSM923916	0.520548	1	2.19941	2.04954	2.57493	3.8387	1.00004	low
GSM923917	0.632877	1	2.48568	3.47744	2.17929	3.09009	1.65336	high
GSM923918	0.726027	1	2.58213	2.25962	2.23908	4.25561	1.62054	high
GSM923919	7.70411	0	2.55948	2.87846	3.26939	3.37777	2.25516	high
GSM923920	0.747945	1	2.44869	2.55084	2.41051	3.53658	1.30655	high
GSM923921	1.33973	1	2.24849	2.14562	2.47001	3.30389	0.817021	low
GSM923922	0.0547945	1	2.33914	1.93417	2.80033	2.86246	0.727384	low
GSM923923	0.0219178	1	2.25409	2.52756	2.80661	3.04426	1.0285	low
GSM923924	0.512329	1	2.35812	2.73264	3.22793	3.11644	1.53865	high
GSM923925	10.0603	0	2.16862	2.5425	3.3858	2.21313	0.829513	low
GSM923926	8.13151	0	2.28018	2.53499	2.55592	2.82951	0.860447	low
GSM923927	5.35342	0	2.48384	2.40485	3.08449	2.60659	1.05451	low
GSM923928	8.66027	0	2.39156	2.49676	2.7294	3.30199	1.23558	high
GSM923930	0.0410959	1	2.68423	2.28674	2.49621	3.77406	1.58147	high
GSM923931	10.9288	0	2.45618	2.76476	2.27419	2.80315	0.990416	low
GSM923932	1.02466	1	2.43996	2.48198	2.25978	2.48056	0.714563	low
GSM923933	8.28493	0	2.28958	2.05141	4.21678	2.43242	1.08634	high
GSM923934	8.13151	0	2.15641	2.00744	2.82994	2.0835	0.458627	low
GSM923935	3.81096	1	2.18667	2.75508	2.66696	3.23244	1.13951	high
GSM923936	0.326027	1	2.41123	2.00141	3.27612	3.59689	1.37271	high
GSM923937	0.060274	1	2.2114	3.77792	2.8307	2.88181	1.85086	high
GSM923938	3.34795	0	1.87625	2.39968	3.13829	2.88339	0.750777	low
GSM923939	1.90411	1	1.90129	2.45677	2.65513	2.23767	0.478858	low
GSM923940	0.090411	1	2.48895	2.27924	3.15123	3.14625	1.30898	high
GSM923941	0.408219	1	2.53804	3.01538	3.15477	2.69996	1.65791	high
GSM923942	0.887671	1	2.49518	2.31329	3.21953	2.75191	1.14495	high
GSM923943	0.835616	1	2.54239	2.14611	2.51585	3.80887	1.33795	high
GSM923944	1.87123	1	2.53501	2.07821	1.89102	3.97286	1.07213	low
GSM923945	12.3342	1	2.40168	2.35934	1.91884	2.29033	0.515163	low
GSM923946	2.76164	1	2.49092	2.2448	3.16416	3.12609	1.28103	high
GSM923947	3.34521	1	2.54538	1.78042	3.26773	2.2597	0.719225	low
GSM923948	0.115068	1	2.67015	2.20705	1.96326	2.56496	0.681392	low
GSM923949	0.967123	1	2.63605	2.11945	2.68963	3.8939	1.58864	high
GSM923950	0.887671	1	2.0963	2.66359	1.9492	3.80457	0.98353	low
GSM923951	0.531507	1	2.25345	2.33673	2.95033	3.21315	1.06259	low
GSM923952	3.93425	0	2.59672	3.30553	2.69867	2.57801	1.59807	high
GSM923953	0.484932	1	2.76451	2.05338	1.8662	2.94335	0.775787	low
GSM923954	1.53973	1	2.28869	2.93637	2.81648	2.54641	1.05213	low
GSM923955	8.66575	1	2.48042	2.28943	2.29854	2.1081	0.566105	low
GSM923956	1.76986	1	2.25436	2.13021	1.7156	2.06407	0.333685	low
GSM923957	0.643836	1	2.356	2.57562	3.56939	2.3414	1.12474	high
GSM923958	11.0384	1	2.40553	2.13976	3.0232	3.08553	1.0454	low
GSM923959	11.126	0	2.44493	2.16444	2.99884	2.55822	0.845023	low
GSM923960	11.9507	0	2.14817	2.21679	2.511	2.29761	0.496366	low
GSM923961	8.68219	0	2.69499	2.37801	2.41726	3.01395	1.13578	high
GSM923962	0.408219	1	2.22889	2.2052	3.14048	2.60468	0.786532	low
GSM923963	8.1589	1	2.2749	2.19756	3.10329	2.48305	0.755997	low
GSM923964	13.7616	0	2.39969	2.16745	2.20473	2.2345	0.506623	low
GSM923965	3.2411	1	2.36078	2.63861	3.24207	2.98686	1.38551	high
GSM923966	12.2575	0	2.21303	2.24647	2.24307	3.00881	0.665845	low
GSM923967	0.630137	1	2.21989	2.16619	3.1297	3.12888	0.973779	low
GSM923968	0.142466	1	2.69374	1.91573	1.79081	2.91018	0.648519	low
GSM923969	2.65753	1	2.58187	2.04489	2.25749	2.30149	0.578261	low
GSM923970	12.5699	0	2.26738	1.82597	5.12249	2.18475	1.21453	high
GSM923971	0.293151	1	2.15553	2.44804	2.58752	2.53866	0.655423	low
GSM923972	0.824658	1	2.26608	1.98252	2.45242	2.4111	0.494082	low
GSM923973	0.265753	1	2.43032	1.99354	2.51467	2.49508	0.60543	low
GSM923974	4.5863	1	2.3647	2.35817	2.36213	3.44777	1.03265	low
GSM923975	0.0958904	1	2.41002	1.82613	2.45752	3.56907	0.879584	low
GSM923976	12.274	0	2.39496	1.98237	3.15925	2.52835	0.773076	low
GSM923977	1.70137	1	2.73253	2.1226	2.89278	3.27476	1.39646	high
GSM923978	0.139726	1	2.73861	2.05215	2.36883	4.40377	1.85378	high
GSM923979	0.20274	1	2.44722	3.1173	2.69639	2.93727	1.51124	high
GSM923980	1.00274	1	2.46362	2.46306	3.00027	2.95024	1.21671	high
GSM923981	2.21644	1	2.02601	2.42382	2.78913	3.25743	0.887402	low
GSM923982	0.169863	1	2.54065	2.12676	3.47552	3.55855	1.73924	high
GSM923983	5.57534	1	2.86927	1.71996	2.66758	3.37839	1.19608	high
GSM923984	1.38904	1	2.38828	2.6453	2.69375	2.80888	1.04506	low
GSM923985	2.2274	1	2.90905	3.1543	3.22603	2.98907	2.84592	high
GSM923986	0.791781	1	1.89862	2.53301	2.82109	3.1572	0.822018	low
GSM923987	0.819178	0	2.51513	2.6659	3.26892	3.00782	1.62611	high
GSM923988	0.0767123	1	2.57264	2.26924	2.92149	3.52345	1.51397	high
GSM923989	0.309589	1	2.15125	2.24647	2.76329	2.28141	0.556466	low
GSM923990	1.99726	1	2.31289	1.82485	2.50219	1.93696	0.384054	low
GSM923991	0.293151	1	2.40722	2.16175	3.5409	2.71708	1.1008	high
GSM923992	0.060274	1	2.37171	2.03338	3.2398	2.60829	0.837385	low
GSM923993	1.69863	1	2.25583	2.15523	2.4131	2.91175	0.671211	low
GSM923994	0.29863	1	2.60685	2.65726	3.7103	3.95927	3.26533	high
GSM923995	0.00547945	1	3.26628	1.87363	3.009	2.57673	1.41275	high
GSM923996	0.0547945	1	2.26681	2.32872	3.36048	2.67931	0.983583	low
GSM923997	0.128767	1	2.17041	3.08402	3.6627	3.39143	2.18223	high
GSM923998	0.564384	1	2.57177	2.04567	2.13627	3.83188	1.12209	high
GSM923999	0.191781	1	2.47471	4.05195	3.28577	3.16741	3.66511	high
GSM924000	1.85205	1	2.52071	2.35015	2.69388	3.1602	1.16595	high
GSM924001	0.334247	1	2.06826	2.05719	3.1001	2.8957	0.71858	low
GSM924002	2.30137	1	2.52825	2.90283	2.84138	3.91818	2.41308	high
GSM924003	1.12877	1	2.16991	2.17069	3.30348	2.52714	0.758448	low
GSM924004	0.69863	1	2.23936	2.26693	3.2495	2.61791	0.863364	low
GSM924005	1.3863	1	2.23693	2.2226	4.1497	3.03353	1.47719	high
GSM924006	0.416438	1	2.4902	1.97158	4.27193	2.25543	1.14981	high
GSM924007	0.0356164	1	2.241	2.33204	3.72371	3.17321	1.41247	high
GSM924008	0.380822	1	2.1806	2.12808	4.32272	2.59809	1.1718	high
GSM924009	0.884932	1	2.16833	2.05806	3.718	3.72926	1.48483	high
GSM924010	0.830137	1	2.22479	2.14624	3.67598	3.01138	1.14377	high
GSM924011	2.50959	1	2.45608	2.27529	3.32696	3.83157	1.88685	high
GSM924012	1.69589	1	2.55924	1.96358	2.22538	2.42356	0.567565	low
GSM924013	0.115068	1	2.14974	2.21531	4.35846	2.85373	1.3725	high
GSM924014	0.865753	0	2.16466	2.22593	2.54561	3.53226	0.916685	low
GSM924015	1.93425	1	2.19952	2.91027	4.55272	2.59018	2.00322	high
GSM924016	0.663014	1	1.64539	1.95886	3.94113	2.68135	0.617398	low
GSM924017	0.632877	1	2.32225	1.96597	3.69842	3.47919	1.40892	high
